# Supplementary material for: Homologous and Heterologous Anti-COVID-19 Vaccination Does Not Induce New-Onset Formation of Autoantibodies Typically Accompanying Lupus Erythematodes, Rheumatoid Arthritis, Celiac Disease and Antiphospholipid Syndrome
Source: Vaccines (Basel). 2022 Feb 18;10(2):333. doi: 10.3390/vaccines10020333 (PMC8880348; doi:10.3390/vaccines10020333)
Supplement: Supplementary file 1 [file vaccines-10-00333-s001.zip]

Archive with 1 entries (1 files):
- vaccines-1577476-supplementary.pdf
